# Supplementary material for: Novel Conjugated s-Tetrazine Derivatives Bearing a 4H-1,2,4-Triazole Scaffold: Synthesis and Luminescent Properties
Source: Molecules. 2022 Jan 11;27(2):459. doi: 10.3390/molecules27020459 (PMC8779062; doi:10.3390/molecules27020459)
Supplement: Supplementary file 1 [file molecules-27-00459-s001.zip]

Archive with 1 entries (1 files):
- molecules-1524371-supplementary.pdf
